# Supplementary material for: Genome-wide survey of soybean papain-like cysteine proteases and their expression analysis in root nodule symbiosis
Source: BMC Plant Biol. 2020 Nov 12;20:517. doi: 10.1186/s12870-020-02725-5 (PMC7659060; doi:10.1186/s12870-020-02725-5)
Supplement: Supplementary file 1 — Additional file 1: Table S1. The detailed information of soybean PLCPs. [file 12870_2020_2725_MOESM1_ESM.xlsx]

## Sheet: Sheet1
	Table S1 The detailed information of soybean PLCPs.
	Name	Soybean gene ID	Chromosome location	No. of amino acid residues	MW(Da)	pI
	GmCYP1	Glyma.02g140000	Chr02：14520895~14522157	228	25036.8	5.83
	GmCYP2*	Glyma.02G172000*	Chr02：27208518~27209133	132	14738.2	4.43
	GmCYP3	Glyma.03g226300	Chr03：42850467~42856914	357	39696.8	5.85
	GmCYP4	Glyma.04g014700	Chr04：1123673~1125309	349	39265.3	5.71
	GmCYP5	Glyma.04g014800	Chr04：1127734~1129437	349	39220.4	5.64
	GmCYP6	Glyma.04G027600	Chr04：2252816~2254585	366	40125.3	5.91
	GmCYP7	Glyma.04G028300	Chr04：2309159~2312474	439	49089.5	7.71
	GmCYP8	Glyma.04g041500	Chr04：3326300~3330171	367	40823.7	4.88
	GmCYP9	Glyma.04g190700	Chr04：46143583~46146881	362	39855.6	6.6
	GmCYP10	Glyma.05g096800	Chr05：25527993~25530821	366	40924.2	6.99
	GmCYP11	Glyma.05g158600	Chr05：35068575~35070218	312	35375.1	6.83
	GmCYP12*	Glyma.05G159100*	Chr05：35123573~35126008	104	11210.6	4.3
	GmCYP13	Glyma.06g014700	Chr06：1102922~1104642	350	39505.5	5.72
	GmCYP14	Glyma.06g014800	Chr06：1108797~1110462	350	39330.4	5.64
	GmCYP15	Glyma.06g027700	Chr06：2155900~2157973	366	40222.3	5.77
	GmCYP16	Glyma.06g042600	Chr06：3233956~3236966	313	34795.7	5.25
	GmCYP17	Glyma.06g174800	Chr06：14786825~14789077	362	40084.9	6.07
	GmCYP18	Glyma.06G272600	Chr06：46326861~46328334	336	36999.7	5.94
	GmCYP19*	Glyma.06G272700*	Chr06：46348338~46348718	126	14650.8	6.84
	GmCYP20	Glyma.06G272800	Chr06：46354602~46356277	342	38307.5	8.89
	GmCYP21	Glyma.06G272900	Chr06：46369984~46370970	204	22041.3	9.19
	GmCYP22	Glyma.06G273000	Chr06：46374961~46376384	342	37791.4	5.26
	GmCYP23*	Glyma.06G273100*	Chr06：46396720~46397166	148	17208.8	6.85
	GmCYP24	Glyma.06G273200	Chr06：46407565~46408988	342	37904.6	5.44
	GmCYP25	Glyma.06g273400	Chr06：46429604~46430850	338	36728.8	4.93
	GmCYP26	Glyma.06G273500	Chr06：46444015~46445438	342	37791.4	5.26
	GmCYP27	Glyma.06G273600	Chr06：46449321~46451017	339	37789.1	9.12
	GmCYP28	Glyma.06G273700	Chr06：46464279~46465963	342	38350.5	8.97
	GmCYP29	Glyma.06G273800	Chr06：46473511~46474932	341	37879.7	6.27
	GmCYP30	Glyma.06G273900	Chr06：46477620~46484375	406	44857.1	5.49
	GmCYP31	Glyma.06g274100	Chr06：46487042~46488593	336	37071.8	5.95
	GmCYP32	Glyma.06G275100	Chr06：46608023~46610332	342	38272.5	8.89
	GmCYP33	Glyma.06G275200	Chr06：46618561~46619824	274	30979	8.53
	GmCYP34	Glyma.06G275300	Chr06：46621690~46623234	341	38117.4	9.1
	GmCYP35	Glyma.06G278000	Chr06：46969269~46970968	343	37810.5	5.5
	GmCYP36	Glyma.06G278200	Chr06：46972334~46990936	343	38065.8	6.02
	GmCYP37	Glyma.06G279100	Chr06：47002176~47003570	343	37888.5	5.5
	GmCYP38	Glyma.06G279200	Chr06：47005392~47006506	343	38094.9	6.17
	GmCYP39	Glyma.06G279900	Chr06：47034015~47035375	352	39144.9	5.76
	GmCYP40	Glyma.06G280100	Chr06：47039272~47040197	280	30610.2	5.45
	GmCYP41	Glyma.06G280900	Chr06：47067199~47068275	245	26741.2	5.75
	GmCYP42	Glyma.06G281400	Chr06：47078762~47079840	283	31399.6	6.17
	GmCYP43	Glyma.06G282300	Chr06：47097057~47098133	249	27725.4	7.03
	GmCYP44	Glyma.06g283000	Chr06：47109955~47111287	343	37820.5	5.47
	GmCYP45	Glyma.06G283100	Chr06：47112738~47113850	343	37877.7	6.01
	GmCYP46*	Glyma.07G169900*	Chr07：28623911~28624823	96	10963.6	4.35
	GmCYP47	Glyma.07G174700	Chr07：31508617~31510356	176	19667.3	6.4
	GmCYP48	Glyma.07G205300	Chr07：37451852~37454726	268	30309.7	8.86
	GmCYP49	Glyma.07g205400	Chr07：37461269~37463190	340	37726.2	5.46
	GmCYP50	Glyma.08g116300	Chr08：8935918~8938248	379	42757.8	5.63
	GmCYP51	Glyma.08G116400	Chr08：8947598~8949573	341	38599.5	6.39
	GmCYP52	Glyma.08g116900	Chr08：9013669~9016124	362	40197.4	5.65
	GmCYP53	Glyma.09g069800	Chr09：7089916~7094633	406	45110.1	6.79
	GmCYP54	Glyma.10G120700	Chr10：30735006~30739385	258	27950.3	4.84
	GmCYP55	Glyma.10g207100	Chr10：43860713~43863694	380	41590.2	5.96
	GmCYP56	Glyma.11g113500	Chr11：8688238~8690421	363	39716.7	5.94
	GmCYP57	Glyma.11g144900	Chr11：11111175~11113064	343	37736.7	5.95
	GmCYP58	Glyma.12g039400	Chr12：2858971~2861833	365	39838.8	5.71
	GmCYP59	Glyma.12G077100	Chr12：5940924~5942542	342	37839.7	6.4
	GmCYP60	Glyma.12g077200	Chr12：5951472~5953373	313	34423.1	7.51
	GmCYP61	Glyma.12G120900	Chr12：12888801~12890170	297	33189.5	7.55
	GmCYP62*	Glyma.12G123000*	Chr12：13463695~13464371	185	21338.2	8.5
	GmCYP63	Glyma.12g123500	Chr12：13628236~13629343	343	37922.6	5.71
	GmCYP64	Glyma.12g123600	Chr12：13632556~13633660	343	38017.7	5.37
	GmCYP65	Glyma.12G124300	Chr12：13683440~13684860	175	19800.6	6.16
	GmCYP66	Glyma.12G125100	Chr12：13737969~13742568	231	26288.8	5.1
	GmCYP67	Glyma.12G126000	Chr12：13800943~13802555	226	25636	5.89
	GmCYP68	Glyma.12g127200	Chr12：13876347~13877451	343	38034.7	5.47
	GmCYP69	Glyma.12G127300	Chr12：13881516~13882623	343	37895.6	5.58
	GmCYP70	Glyma.12G130300	Chr12：14632937~14634415	220	24662.2	8.22
	GmCYP71	Glyma.12G130500	Chr12：14689231~14690546	345	38553.9	9.32
	GmCYP72	Glyma.12G130600	Chr12：14736644~14737771	328	36228.6	5.13
	GmCYP73	Glyma.12G130700	Chr12：14739202~14740428	337	36630.7	5.06
	GmCYP74	Glyma.12G131000	Chr12：14768539~14773465	309	33660.4	5.01
	GmCYP75	Glyma.12G131100	Chr12：14813704~14814828	326	35897	4.84
	GmCYP76	Glyma.12G131200	Chr12：14816480~14817981	342	38086.4	9.25
	GmCYP77	Glyma.12g131300	Chr12：14837987~14839212	337	36625.7	5.06
	GmCYP78	Glyma.12G131400	Chr12：14854899~14856124	337	36625.7	5.06
	GmCYP79	Glyma.12g131500	Chr12：14878262~14879650	336	36962.8	6.41
	GmCYP80*	Glyma.12G140700*	Chr12：17417122~17418015	161	17514.6	5.79
	GmCYP81	Glyma.12g208200	Chr12：36766876~36768100	275	31803	8.56
	GmCYP82	Glyma.13g229100	Chr13：34134496~34137028	517	57479.1	5.44
	GmCYP83	Glyma.13g292900	Chr13：39289151~39290067	197	22871.2	9.29
	GmCYP84	Glyma.14G085600	Chr14：7587535~7588825	250	28175.9	6.53
	GmCYP85	Glyma.14g085800	Chr14：7617723~7622026	496	54399	5.7
	GmCYP86	Glyma.14g216300	Chr14：48088714~48091531	367	40241.7	6.82
	GmCYP87	Glyma.15G082200	Chr15：6275400~6277845	369	40596.3	5.43
	GmCYP88	Glyma.15g083400	Chr15：6369497~6370996	343	38966.8	4.98
	GmCYP89	Glyma.15g177800	Chr15：16892475~16897664	354	39072.2	6.41
	GmCYP90*	Glyma.15G221200*	Chr15：39941076~39942817	89	9754.06	4.46
	GmCYP91	Glyma.15G225000	Chr15：41329696~41330799	332	36508.8	5.41
	GmCYP92	Glyma.16G095900	Chr16：17525742~17528331	366	40815.8	5.62
	GmCYP93	Glyma.16G107200	Chr16：21752771~21756385	356	39540.9	5.34
	GmCYP94	Glyma.17G049000	Chr17：3730768~3733522	353	38826.8	7.52
	GmCYP95	Glyma.17G126300	Chr17：10059251~10062762	379	42500	7.2
	GmCYP96	Glyma.17g168300	Chr17：15554450~15557068	366	40701.7	5.52
	GmCYP97	Glyma.17g239000	Chr17：39449686~39454670	476	52115.5	5.55
	GmCYP98	Glyma.17g254900	Chr17：40877949~40881286	370	40381.7	6.23
	GmCYP99	Glyma.18G084200	Chr18：8261235~8263101	298	33582.8	7.02
	GmCYP100	Glyma.18G129500	Chr18：17554505~17556325	267	30552.7	8.12
	GmCYP101	Glyma.19g223300	Chr19：47559538~47565331	356	39443.6	5.85
	GmCYP102	Glyma.20g183700	Chr20：42180067~42182442	350	38870.3	7.49
	GmCYP103*	Glyma.U016900*	scaffold_21：2805798~2808821	55	6128.82	4.74
	GmCYP104	Glyma.U035900	scaffold_349：1416~2219	179	19588	4.93
	GmCYP105	Glyma.U044800	scaffold_97：3234~4338	343	37988.6	5.47
	GmCYP106	Glyma.U045200	scaffold_97：58787~59891	343	38017.7	5.37
	"*" indicates putative pseudogenes.
