# Supplementary material for: Genome-wide survey of soybean papain-like cysteine proteases and their expression analysis in root nodule symbiosis
Source: BMC Plant Biol. 2020 Nov 12;20:517. doi: 10.1186/s12870-020-02725-5 (PMC7659060; doi:10.1186/s12870-020-02725-5)
Supplement: Supplementary file 2 — Additional file 2: Table S2. The conserved domain analysis of soybean PLCPs by NIH/NLM/NCBI CD-search tool. [file 12870_2020_2725_MOESM2_ESM.xlsx]

## Sheet: Sheet1
	Table S2 The conserved domain analysis of soybean PLCPs by NIH/NLM/NCBI CD-search tool.
	Name	Soybean gene ID	Hit type	PSSM-ID	From	To	E-Value	Bitscore	Accession	Short name	Incomplete	Superfamily
	GmCYP1	Glyma.02G140000	specific	214853	1	40	1.2505e-11	56.8682	smart00848	Inhibitor_I29	-	cl22448
			specific	278538	74	227	5.57052e-67	204.314	pfam00112	Peptidase_C1	-	cl23744
	GmCYP2*	Glyma.02G172000*	superfamily	304901	1	132	4.12515e-59	180.432	cl23744	Peptidase_C1 superfamily	-	-
	GmCYP3	Glyma.03G226300	specific	285358	41	83	1.97455e-08	48.3003	pfam08127	Propeptide_C1	-	cl06937
			specific	239111	102	335	4.89876e-134	380.463	cd02620	Peptidase_C1A_CathepsinB	-	cl23744
	GmCYP4	Glyma.04G014700	specific	285458	47	103	3.77975e-20	81.5372	pfam08246	Inhibitor_I29	-	cl22448
			specific	278538	131	346	7.92782e-127	361.091	pfam00112	Peptidase_C1	-	cl23744
	GmCYP5	Glyma.04G014800	specific	285458	47	103	1.57087e-20	82.3076	pfam08246	Inhibitor_I29	-	cl22448
			specific	278538	131	346	1.02572e-127	363.402	pfam00112	Peptidase_C1	-	cl23744
	GmCYP6	Glyma.04G027600	specific	214853	51	106	2.66429e-18	76.5134	smart00848	Inhibitor_I29	-	cl22448
			specific	278538	134	358	2.18174e-111	322.571	pfam00112	Peptidase_C1	-	cl23744
	GmCYP7	Glyma.04G028300	specific	214853	33	94	2.343e-17	74.5874	smart00848	Inhibitor_I29	-	cl22448
			specific	278538	123	337	7.12599e-119	344.527	pfam00112	Peptidase_C1	-	cl23744
			specific	197621	355	411	3.90065e-14	65.0427	smart00277	GRAN	-	cl02546
	GmCYP8	Glyma.04G041500	specific	214853	52	107	1.24035e-23	91.1509	smart00848	Inhibitor_I29	-	cl22448
			specific	278538	138	354	6.10553e-119	341.831	pfam00112	Peptidase_C1	-	cl23744
	GmCYP9	Glyma.04G190700	specific	285458	40	95	1.48985e-13	63.4328	pfam08246	Inhibitor_I29	-	cl22448
			specific	278538	128	344	8.20445e-130	369.18	pfam00112	Peptidase_C1	-	cl23744
	GmCYP10	Glyma.05G096800	specific	214853	38	94	5.05312e-22	86.9137	smart00848	Inhibitor_I29	-	cl22448
			specific	278538	128	343	4.52033e-132	374.958	pfam00112	Peptidase_C1	-	cl23744
	GmCYP11	Glyma.05G158600	specific	285458	39	80	2.16314e-08	48.7952	pfam08246	Inhibitor_I29	N	cl22448
			specific	278538	113	289	2.26393e-59	188.136	pfam00112	Peptidase_C1	-	cl23744
	GmCYP12*	Glyma.05G159100*	superfamily	304901	3	101	5.01998e-28	99.9252	cl23744	Peptidase_C1 superfamily	C	-
	GmCYP13	Glyma.06G014700	specific	285458	48	104	1.98835e-19	79.6112	pfam08246	Inhibitor_I29	-	cl22448
			specific	278538	132	347	2.90502e-125	357.239	pfam00112	Peptidase_C1	-	cl23744
	GmCYP14	Glyma.06G014800	specific	214853	48	103	2.26161e-19	79.2097	smart00848	Inhibitor_I29	-	cl22448
			specific	278538	132	347	1.27351e-126	360.705	pfam00112	Peptidase_C1	-	cl23744
	GmCYP15	Glyma.06G027700	specific	214853	51	106	6.11595e-19	78.4394	smart00848	Inhibitor_I29	-	cl22448
			specific	278538	134	358	4.29238e-111	321.8	pfam00112	Peptidase_C1	-	cl23744
	GmCYP16	Glyma.06G042600	superfamily	304561	84	104	0.00376607	33.7724	cl22448	Inhibitor_I29 superfamily	N	-
			specific	278538	122	300	3.417e-69	213.174	pfam00112	Peptidase_C1	-	cl23744
	GmCYP17	Glyma.06G174800	specific	285458	40	95	7.90891e-14	64.2032	pfam08246	Inhibitor_I29	-	cl22448
			specific	278538	128	344	2.11441e-130	370.72	pfam00112	Peptidase_C1	-	cl23744
	GmCYP18	Glyma.06G272600	specific	285458	38	95	1.25208e-23	90.7819	pfam08246	Inhibitor_I29	-	cl22448
			specific	278538	121	335	6.67516e-129	365.713	pfam00112	Peptidase_C1	-	cl23744
	GmCYP19*	Glyma.06G272700*	specific	214853	35	90	2.15406e-17	69.1946	smart00848	Inhibitor_I29	-	cl22448
	GmCYP20	Glyma.06G272800	specific	285458	37	94	4.75394e-21	83.8483	pfam08246	Inhibitor_I29	-	cl22448
			specific	278538	124	341	1.50136e-116	334.897	pfam00112	Peptidase_C1	-	cl23744
	GmCYP21	Glyma.06G272900	specific	278538	12	203	8.70173e-92	266.331	pfam00112	Peptidase_C1	-	cl23744
	GmCYP22	Glyma.06G273000	specific	285458	38	95	2.56121e-23	90.0115	pfam08246	Inhibitor_I29	-	cl22448
			specific	278538	126	341	2.85181e-127	361.861	pfam00112	Peptidase_C1	-	cl23744
	GmCYP23*	Glyma.06G273100*	specific	285458	38	94	7.51393e-15	63.4328	pfam08246	Inhibitor_I29	-	cl22448
			superfamily	304901	120	142	1.51576e-11	58.3236	cl23744	Peptidase_C1 superfamily	C	-
	GmCYP24	Glyma.06G273200	specific	285458	38	95	5.1197e-23	89.2411	pfam08246	Inhibitor_I29	-	cl22448
			specific	278538	126	341	3.10545e-123	351.846	pfam00112	Peptidase_C1	-	cl23744
	GmCYP25	Glyma.06G273400	specific	285458	38	95	8.59798e-24	91.1671	pfam08246	Inhibitor_I29	-	cl22448
			specific	278538	121	337	3.49247e-127	361.476	pfam00112	Peptidase_C1	-	cl23744
	GmCYP26	Glyma.06G273500	specific	285458	38	95	2.56121e-23	90.0115	pfam08246	Inhibitor_I29	-	cl22448
			specific	278538	126	341	2.85181e-127	361.861	pfam00112	Peptidase_C1	-	cl23744
	GmCYP27	Glyma.06G273600	specific	214853	37	93	1.10529e-20	82.6765	smart00848	Inhibitor_I29	-	cl22448
			specific	278538	124	338	1.71871e-115	331.815	pfam00112	Peptidase_C1	-	cl23744
	GmCYP28	Glyma.06G273700	specific	285458	37	94	4.07563e-21	83.8483	pfam08246	Inhibitor_I29	-	cl22448
			specific	278538	124	341	6.35253e-116	332.971	pfam00112	Peptidase_C1	-	cl23744
	GmCYP29	Glyma.06G273800	specific	285458	38	95	4.89719e-23	89.2411	pfam08246	Inhibitor_I29	-	cl22448
			specific	278538	126	340	2.16088e-127	362.246	pfam00112	Peptidase_C1	-	cl23744
	GmCYP30	Glyma.06G273900	specific	285458	131	177	5.53857e-12	59.1956	pfam08246	Inhibitor_I29	-	cl22448
			specific	278538	203	405	1.12661e-109	319.874	pfam00112	Peptidase_C1	-	cl23744
	GmCYP31	Glyma.06G274100	specific	285458	38	95	1.34636e-23	90.3967	pfam08246	Inhibitor_I29	-	cl22448
			specific	278538	121	335	4.78265e-128	363.787	pfam00112	Peptidase_C1	-	cl23744
	GmCYP32	Glyma.06G275100	specific	285458	37	94	3.35339e-21	84.2335	pfam08246	Inhibitor_I29	-	cl22448
			specific	278538	124	341	1.40319e-113	327.193	pfam00112	Peptidase_C1	-	cl23744
	GmCYP33	Glyma.06G275200	specific	278538	78	274	1.54339e-80	240.523	pfam00112	Peptidase_C1	-	cl23744
	GmCYP34	Glyma.06G275300	specific	214853	35	91	2.55427e-21	84.6025	smart00848	Inhibitor_I29	-	cl22448
			specific	278538	122	340	4.27211e-116	333.356	pfam00112	Peptidase_C1	-	cl23744
	GmCYP35	Glyma.06G278000	specific	214853	39	95	4.09787e-24	91.9213	smart00848	Inhibitor_I29	-	cl22448
			specific	278538	125	342	8.31926e-128	363.402	pfam00112	Peptidase_C1	-	cl23744
	GmCYP36	Glyma.06G278200	specific	214853	39	95	3.19524e-24	92.3065	smart00848	Inhibitor_I29	-	cl22448
			specific	278538	125	342	9.85551e-131	370.72	pfam00112	Peptidase_C1	-	cl23744
	GmCYP37	Glyma.06G279100	specific	214853	39	95	6.01276e-24	91.5361	smart00848	Inhibitor_I29	-	cl22448
			specific	278538	125	342	6.19197e-128	363.787	pfam00112	Peptidase_C1	-	cl23744
	GmCYP38	Glyma.06G279200	specific	214853	39	95	4.64059e-24	91.9213	smart00848	Inhibitor_I29	-	cl22448
			specific	278538	125	342	4.50891e-128	363.787	pfam00112	Peptidase_C1	-	cl23744
	GmCYP39	Glyma.06G279900	specific	214853	39	95	1.2121e-23	90.7657	smart00848	Inhibitor_I29	-	cl22448
			specific	278538	125	328	1.14433e-119	342.986	pfam00112	Peptidase_C1	-	cl23744
	GmCYP40	Glyma.06G280100	specific	285458	1	33	3.56981e-11	56.114	pfam08246	Inhibitor_I29	N	cl22448
			specific	278538	62	279	4.32365e-126	356.468	pfam00112	Peptidase_C1	-	cl23744
	GmCYP41	Glyma.06G280900	specific	214853	41	67	1.76517e-05	39.9194	smart00848	Inhibitor_I29	N	cl22448
			specific	278538	95	243	1.77019e-79	236.671	pfam00112	Peptidase_C1	-	cl23744
	GmCYP42	Glyma.06G281400	superfamily	304561	36	73	2.7374e-05	39.5504	cl22448	Inhibitor_I29 superfamily	-	-
			specific	278538	101	281	1.57531e-85	253.62	pfam00112	Peptidase_C1	-	cl23744
	GmCYP43	Glyma.06G282300	specific	278538	89	247	1.77891e-67	206.24	pfam00112	Peptidase_C1	-	cl23744
	GmCYP44	Glyma.06G283000	specific	214853	39	95	2.15448e-24	92.6917	smart00848	Inhibitor_I29	-	cl22448
			specific	278538	126	342	2.19032e-130	369.95	pfam00112	Peptidase_C1	-	cl23744
	GmCYP45	Glyma.06G283100	specific	214853	39	95	1.5912e-23	90.3805	smart00848	Inhibitor_I29	-	cl22448
			specific	278538	125	342	6.43192e-127	361.091	pfam00112	Peptidase_C1	-	cl23744
	GmCYP46*	Glyma.07G169900*	superfamily	304901	21	72	8.70827e-24	89.2519	cl23744	Peptidase_C1 superfamily	N	-
	GmCYP47	Glyma.07G174700	specific	214853	54	109	1.47705e-14	63.4166	smart00848	Inhibitor_I29	-	cl22448
			superfamily	304901	112	175	6.91966e-26	96.1126	cl23744	Peptidase_C1 superfamily	C	-
	GmCYP48	Glyma.07G205300	specific	214853	39	78	3.34268e-10	53.4014	smart00848	Inhibitor_I29	C	cl22448
			specific	278538	95	251	2.4053e-60	188.906	pfam00112	Peptidase_C1	-	cl23744
	GmCYP49	Glyma.07G205400	specific	214853	38	94	1.36149e-21	85.3729	smart00848	Inhibitor_I29	-	cl22448
			specific	278538	131	339	3.62058e-103	300.614	pfam00112	Peptidase_C1	-	cl23744
	GmCYP50	Glyma.08G116300	specific	214853	44	102	2.99786e-19	79.2097	smart00848	Inhibitor_I29	-	cl22448
			specific	278538	136	356	2.32717e-105	307.933	pfam00112	Peptidase_C1	-	cl23744
	GmCYP51	Glyma.08G116400	specific	214853	44	102	4.76307e-19	78.4394	smart00848	Inhibitor_I29	-	cl22448
			specific	278538	141	318	1.63574e-63	199.692	pfam00112	Peptidase_C1	N	cl23744
	GmCYP52	Glyma.08G116900	specific	214853	45	104	1.2036e-20	83.0617	smart00848	Inhibitor_I29	-	cl22448
			specific	278538	137	352	6.23427e-92	272.88	pfam00112	Peptidase_C1	-	cl23744
	GmCYP53	Glyma.09G069800	specific	214853	55	110	1.73768e-19	79.9801	smart00848	Inhibitor_I29	-	cl22448
			specific	278538	137	347	2.97552e-114	331.43	pfam00112	Peptidase_C1	-	cl23744
	GmCYP54	Glyma.10G120700	specific	278538	8	147	1.5125e-72	219.722	pfam00112	Peptidase_C1	N	cl23744
			specific	197621	171	226	3.40585e-11	55.798	smart00277	GRAN	-	cl02546
	GmCYP55	Glyma.10G207100	specific	214853	54	109	3.15387e-17	73.817	smart00848	Inhibitor_I29	-	cl22448
			specific	278538	140	365	8.05848e-110	319.104	pfam00112	Peptidase_C1	-	cl23744
	GmCYP56	Glyma.11G113500	specific	214853	48	103	1.57557e-17	74.5874	smart00848	Inhibitor_I29	-	cl22448
			specific	278538	131	355	9.04991e-111	321.03	pfam00112	Peptidase_C1	-	cl23744
	GmCYP57	Glyma.11G144900	specific	285458	40	97	1.71769e-22	87.7003	pfam08246	Inhibitor_I29	-	cl22448
			specific	278538	125	341	2.5765e-124	354.542	pfam00112	Peptidase_C1	-	cl23744
	GmCYP58	Glyma.12G039400	specific	214853	50	105	1.389e-17	74.5874	smart00848	Inhibitor_I29	-	cl22448
			specific	278538	133	357	5.87662e-111	321.415	pfam00112	Peptidase_C1	-	cl23744
	GmCYP59	Glyma.12G077100	specific	214853	39	95	1.5816e-21	84.9877	smart00848	Inhibitor_I29	-	cl22448
			specific	278538	124	342	2.34608e-114	329.119	pfam00112	Peptidase_C1	-	cl23744
	GmCYP60	Glyma.12G077200	specific	285458	38	76	1.83321e-06	43.0172	pfam08246	Inhibitor_I29	C	cl22448
			specific	278538	95	311	2.6338e-125	355.698	pfam00112	Peptidase_C1	-	cl23744
	GmCYP61	Glyma.12G120900	superfamily	304561	33	86	0.000526495	36.0836	cl22448	Inhibitor_I29 superfamily	-	-
			specific	278538	111	295	5.72207e-85	252.849	pfam00112	Peptidase_C1	-	cl23744
	GmCYP62*	Glyma.12G123000*	specific	214853	39	88	8.19608e-17	69.5798	smart00848	Inhibitor_I29	-	cl22448
			superfamily	304901	110	182	6.2235e-34	118.415	cl23744	Peptidase_C1 superfamily	N	-
	GmCYP63	Glyma.12G123500	specific	214853	39	95	9.48918e-25	93.8473	smart00848	Inhibitor_I29	-	cl22448
			specific	278538	125	342	1.75923e-126	359.935	pfam00112	Peptidase_C1	-	cl23744
	GmCYP64	Glyma.12G123600	specific	214853	39	95	3.19524e-24	92.3065	smart00848	Inhibitor_I29	-	cl22448
			specific	278538	125	342	1.62676e-134	380.35	pfam00112	Peptidase_C1	-	cl23744
	GmCYP65	Glyma.12G124300	specific	214853	22	78	1.02642e-18	74.2022	smart00848	Inhibitor_I29	-	cl22448
			superfamily	304901	98	175	1.73515e-31	111.481	cl23744	Peptidase_C1 superfamily	C	-
	GmCYP66	Glyma.12G125100	specific	214853	22	78	1.12335e-19	78.0542	smart00848	Inhibitor_I29	-	cl22448
			specific	278538	98	228	2.31729e-59	185.054	pfam00112	Peptidase_C1	-	cl23744
	GmCYP67	Glyma.12G126000	specific	214853	22	59	3.6299e-12	58.0238	smart00848	Inhibitor_I29	C	cl22448
			specific	278538	83	226	3.99191e-67	204.699	pfam00112	Peptidase_C1	-	cl23744
	GmCYP68	Glyma.12G127200	specific	214853	39	95	3.85077e-24	91.9213	smart00848	Inhibitor_I29	-	cl22448
			specific	278538	125	342	1.70181e-132	375.343	pfam00112	Peptidase_C1	-	cl23744
	GmCYP69	Glyma.12G127300	specific	214853	39	95	9.00901e-25	93.8473	smart00848	Inhibitor_I29	-	cl22448
			specific	278538	125	342	2.14199e-126	359.55	pfam00112	Peptidase_C1	-	cl23744
	GmCYP70	Glyma.12G130300	specific	285458	1	41	2.53506e-10	53.0324	pfam08246	Inhibitor_I29	N	cl22448
			specific	278538	48	218	9.01713e-63	193.143	pfam00112	Peptidase_C1	-	cl23744
	GmCYP71	Glyma.12G130500	specific	285458	38	95	2.08559e-20	81.9224	pfam08246	Inhibitor_I29	-	cl22448
			specific	278538	130	344	4.95818e-118	338.749	pfam00112	Peptidase_C1	-	cl23744
	GmCYP72	Glyma.12G130600	specific	285458	38	95	3.05121e-23	89.6263	pfam08246	Inhibitor_I29	-	cl22448
			specific	278538	126	327	1.75094e-107	311.015	pfam00112	Peptidase_C1	-	cl23744
	GmCYP73	Glyma.12G130700	specific	285458	38	95	1.88023e-24	92.7079	pfam08246	Inhibitor_I29	-	cl22448
			specific	278538	121	336	5.10071e-127	361.091	pfam00112	Peptidase_C1	-	cl23744
	GmCYP74	Glyma.12G131000	specific	285458	26	83	4.63277e-22	86.1595	pfam08246	Inhibitor_I29	-	cl22448
			specific	278538	120	308	4.57137e-99	289.058	pfam00112	Peptidase_C1	-	cl23744
	GmCYP75	Glyma.12G131100	specific	285458	38	86	7.48546e-16	69.596	pfam08246	Inhibitor_I29	-	cl22448
			specific	278538	117	325	2.99469e-112	323.341	pfam00112	Peptidase_C1	-	cl23744
	GmCYP76	Glyma.12G131200	specific	214853	38	90	1.80494e-18	76.8986	smart00848	Inhibitor_I29	-	cl22448
			specific	278538	125	341	7.92813e-115	330.275	pfam00112	Peptidase_C1	-	cl23744
	GmCYP77	Glyma.12G131300	specific	285458	38	95	2.19998e-23	90.0115	pfam08246	Inhibitor_I29	-	cl22448
			specific	278538	121	336	3.11784e-127	361.476	pfam00112	Peptidase_C1	-	cl23744
	GmCYP78	Glyma.12G131400	specific	285458	38	95	2.19998e-23	90.0115	pfam08246	Inhibitor_I29	-	cl22448
			specific	278538	121	336	3.11784e-127	361.476	pfam00112	Peptidase_C1	-	cl23744
	GmCYP79	Glyma.12G131500	specific	285458	38	95	8.86908e-23	88.4707	pfam08246	Inhibitor_I29	-	cl22448
			specific	278538	121	335	1.14097e-128	365.328	pfam00112	Peptidase_C1	-	cl23744
	GmCYP80*	Glyma.12G140700*	superfamily	304901	4	143	1.01546e-55	173.113	cl23744	Peptidase_C1 superfamily	N	-
	GmCYP81	Glyma.12G208200	specific	214853	44	99	2.85908e-14	64.5722	smart00848	Inhibitor_I29	-	cl22448
			specific	278538	125	275	1.8466e-62	194.684	pfam00112	Peptidase_C1	-	cl23744
	GmCYP82	Glyma.13G229100	specific	285458	50	109	2.04108e-18	77.6852	pfam08246	Inhibitor_I29	-	cl22448
			specific	278538	137	353	2.25569e-104	310.244	pfam00112	Peptidase_C1	-	cl23744
			specific	197621	413	469	3.19965e-11	56.9536	smart00277	GRAN	-	cl02546
	GmCYP83	Glyma.13G292900	superfamily	304561	41	91	3.28221e-06	41.4764	cl22448	Inhibitor_I29 superfamily	-	-
			superfamily	304901	116	170	8.46861e-30	108.014	cl23744	Peptidase_C1 superfamily	C	-
	GmCYP84	Glyma.14G085600	specific	214853	45	100	1.2941e-21	83.4469	smart00848	Inhibitor_I29	-	cl22448
			specific	239068	134	242	5.75187e-55	174.349	cd02248	Peptidase_C1A	C	cl23744
			superfamily	235109	86	145	0.00920823	35.3502	cl07946	tgl superfamily	NC	-
	GmCYP85	Glyma.14G085800	specific	214853	79	135	3.71718e-26	99.2401	smart00848	Inhibitor_I29	-	cl22448
			specific	278538	167	383	3.57004e-129	372.646	pfam00112	Peptidase_C1	-	cl23744
			specific	197621	407	463	1.00837e-17	75.4431	smart00277	GRAN	-	cl02546
	GmCYP86	Glyma.14G216300	specific	214853	53	108	5.5186e-19	78.4394	smart00848	Inhibitor_I29	-	cl22448
			specific	278538	136	359	3.15864e-115	332.201	pfam00112	Peptidase_C1	-	cl23744
	GmCYP87	Glyma.15G082200	specific	214853	56	114	5.78161e-19	78.4394	smart00848	Inhibitor_I29	-	cl22448
			specific	239068	142	353	3.86359e-89	266.027	cd02248	Peptidase_C1A	-	cl23744
	GmCYP88	Glyma.15G083400	specific	214853	50	108	5.59439e-20	80.7505	smart00848	Inhibitor_I29	-	cl22448
			specific	278538	138	324	5.51459e-69	213.559	pfam00112	Peptidase_C1	-	cl23744
	GmCYP89	Glyma.15G177800	specific	214853	55	110	2.70722e-21	84.6025	smart00848	Inhibitor_I29	-	cl22448
			specific	278538	137	352	1.5434e-116	335.282	pfam00112	Peptidase_C1	-	cl23744
	GmCYP90*	Glyma.15G221200*	superfamily	304901	10	70	1.00395e-22	85.6728	cl23744	Peptidase_C1 superfamily	NC	-
	GmCYP91	Glyma.15G225000	specific	214853	39	88	8.41515e-19	77.669	smart00848	Inhibitor_I29	-	cl22448
			specific	278538	118	331	5.02432e-126	358.394	pfam00112	Peptidase_C1	-	cl23744
	GmCYP92	Glyma.16G095900	specific	214853	40	96	1.71728e-24	93.4621	smart00848	Inhibitor_I29	-	cl22448
			specific	278538	130	345	1.07237e-131	374.187	pfam00112	Peptidase_C1	-	cl23744
	GmCYP93	Glyma.16G107200	specific	214853	52	110	6.34583e-18	75.3578	smart00848	Inhibitor_I29	-	cl22448
			specific	278538	138	353	3.78521e-101	295.992	pfam00112	Peptidase_C1	-	cl23744
	GmCYP94	Glyma.17G049000	specific	285458	54	110	4.27548e-18	75.7592	pfam08246	Inhibitor_I29	-	cl22448
			specific	278538	136	351	3.05986e-120	344.527	pfam00112	Peptidase_C1	-	cl23744
	GmCYP95	Glyma.17G126300	specific	285458	58	113	1.15619e-13	63.818	pfam08246	Inhibitor_I29	-	cl22448
			specific	278538	146	361	2.21789e-127	363.787	pfam00112	Peptidase_C1	-	cl23744
	GmCYP96	Glyma.17G168300	specific	214853	40	96	2.24473e-24	93.0769	smart00848	Inhibitor_I29	-	cl22448
			specific	278538	130	345	2.94584e-130	370.335	pfam00112	Peptidase_C1	-	cl23744
	GmCYP97	Glyma.17G239000	specific	214853	59	115	4.32746e-26	98.8549	smart00848	Inhibitor_I29	-	cl22448
			specific	278538	147	363	6.22438e-127	366.098	pfam00112	Peptidase_C1	-	cl23744
			specific	197621	387	443	1.5032e-17	75.0579	smart00277	GRAN	-	cl02546
	GmCYP98	Glyma.17G254900	specific	214853	56	111	8.98223e-18	74.9726	smart00848	Inhibitor_I29	-	cl22448
			specific	278538	139	362	2.69902e-116	335.282	pfam00112	Peptidase_C1	-	cl23744
	GmCYP99	Glyma.18G084200	specific	214853	20	75	6.70361e-14	63.8018	smart00848	Inhibitor_I29	-	cl22448
			specific	278538	102	277	1.52561e-83	248.997	pfam00112	Peptidase_C1	-	cl23744
	GmCYP100	Glyma.18G129500	specific	214853	15	64	5.77349e-12	58.0238	smart00848	Inhibitor_I29	-	cl22448
			specific	278538	91	260	3.58334e-59	185.825	pfam00112	Peptidase_C1	C	cl23744
	GmCYP101	Glyma.19G223300	specific	285358	40	82	1.05507e-10	54.8487	pfam08127	Propeptide_C1	-	cl06937
			specific	239111	101	334	7.15436e-134	380.078	cd02620	Peptidase_C1A_CathepsinB	-	cl23744
	GmCYP102	Glyma.20G183700	specific	214853	54	109	2.97321e-15	68.039	smart00848	Inhibitor_I29	-	cl22448
			specific	278538	111	336	2.84844e-109	316.407	pfam00112	Peptidase_C1	-	cl23744
	GmCYP103*	Glyma.U016900*	superfamily	304901	8	54	2.59737e-22	82.9764	cl23744	Peptidase_C1 superfamily	C	-
	GmCYP104	Glyma.U035900	superfamily	304901	20	177	1.20917e-56	176.195	cl23744	Peptidase_C1 superfamily	-	-
	GmCYP105	Glyma.U044800	specific	214853	39	95	4.2273e-24	91.9213	smart00848	Inhibitor_I29	-	cl22448
			specific	278538	125	342	1.2648e-134	380.736	pfam00112	Peptidase_C1	-	cl23744
	GmCYP106	Glyma.U045200	specific	214853	39	95	3.19524e-24	92.3065	smart00848	Inhibitor_I29	-	cl22448
			specific	278538	125	342	1.62676e-134	380.35	pfam00112	Peptidase_C1	-	cl23744
	"*" indicates putative pseudogenes. PSSM, position-specific scoring matrix; N, incomplete at the N-terminus; C, incomplete at the C-terminus; NC, incomplete at both the N-terminus and C-terminus;
	PSSM ID, the unique identifier for a domain model's position-specific scoring matrix (PSSM).
