# Supplementary material for: Genome-wide survey of soybean papain-like cysteine proteases and their expression analysis in root nodule symbiosis
Source: BMC Plant Biol. 2020 Nov 12;20:517. doi: 10.1186/s12870-020-02725-5 (PMC7659060; doi:10.1186/s12870-020-02725-5)
Supplement: Supplementary file 3 — Additional file 3: Table S3. The gene ID information of the 42 GO terms in soybean PLCPs. [file 12870_2020_2725_MOESM3_ESM.xlsx]

## Sheet: Sheet1
Table S3 The gene ID information of the 42 GO terms in soybean PLCPs.
GO:0008234	GO:0008233	GO:0005515	GO:0004197	GO:0006508	GO:0007568	GO:0009723	GO:0009817	GO:0010150	GO:0009651	GO:0006096	GO:0006833	GO:0006972	GO:0007030	GO:0009266	GO:0009414	GO:0046686	GO:0015996	GO:0042744	GO:0050832	GO:0006970	GO:0009269	GO:0010623	GO:0042742	GO:0010075	GO:0052541	GO:0052546	GO:0050790	GO:0010413	GO:0045492	GO:0006816	GO:0005576	GO:0010282	GO:0005773	GO:0005783	GO:0009507	GO:0005634	GO:0048046	GO:0009506	GO:0005829	GO:0005618	GO:0000325
Glyma.02g140000	Glyma.04G014700	Glyma.04G041500	Glyma.03G226300	Glyma.02g140000	Glyma.02G140000	Glyma.02g140000	Glyma.02G140000	Glyma.02G140000	Glyma.04G027600	Glyma.04g027600	Glyma.04g027600	Glyma.04g027600	Glyma.04g027600	Glyma.04g027600	Glyma.04g027600	Glyma.04G027600	Glyma.04g041500	Glyma.04g041500	Glyma.04G041500	Glyma.04g027600	Glyma.04g027600	Glyma.04G014700	Glyma.04G027600	Glyma.04g014700	Glyma.06g273900	Glyma.06g273900	Glyma.03g226300	Glyma.15g083400	Glyma.15G083400	Glyma.18g084200	Glyma.02g140000	Glyma.02g140000	Glyma.03g226300	Glyma.04g028300	Glyma.06g014700	Glyma.14g216300	Glyma.12g120900	Glyma.05g096800	Glyma.08g116900	Glyma.06g014700	Glyma.15g083400
Glyma.03g226300	Glyma.04G014800	Glyma.05G096800	Glyma.04G027600	Glyma.03g226300	Glyma.06G272600	Glyma.06g272600	Glyma.06G272600	Glyma.06G272600	Glyma.04G041500	Glyma.04g041500	Glyma.04g041500	Glyma.04g041500	Glyma.04g041500	Glyma.04g041500	Glyma.04g041500	Glyma.04G041500	Glyma.05g096800	Glyma.05g096800	Glyma.05G096800	Glyma.06g027700	Glyma.06g027700	Glyma.04G014800	Glyma.06G027700	Glyma.04g014800	Glyma.08g116900	Glyma.08g116900	Glyma.06g281400	Glyma.16g107200	Glyma.16G107200		Glyma.03g226300	Glyma.06g272600	Glyma.04g027600	Glyma.13g229100	Glyma.06g014800	Glyma.17g254900	Glyma.13g292900	Glyma.17g168300	Glyma.10g120700	Glyma.06g014800	Glyma.16g107200
Glyma.04g014700	Glyma.04G041500	Glyma.06G273900	Glyma.06G027700	Glyma.04g014700	Glyma.06G272800	Glyma.06g272800	Glyma.06G272800	Glyma.06G272800	Glyma.05G096800	Glyma.05g096800	Glyma.05g096800	Glyma.05g096800	Glyma.05g096800	Glyma.05g096800	Glyma.05g096800	Glyma.05G096800	Glyma.14g085800	Glyma.14g085800	Glyma.14G085800	Glyma.11g113500	Glyma.11g113500	Glyma.06G014700	Glyma.11G113500	Glyma.06g014700	Glyma.10g120700	Glyma.10g120700	Glyma.19g223300				Glyma.04G027600	Glyma.06g272800	Glyma.04g028300	Glyma.15g082200	Glyma.04g014700	Glyma.06g027700	Glyma.12g208200	Glyma.16g095900	Glyma.14g085600	Glyma.04g014700
Glyma.04g014800	Glyma.05G096800	Glyma.08G116900	Glyma.06G281400	Glyma.04g014800	Glyma.06G273000	Glyma.06g273000	Glyma.06G273000	Glyma.06G273000	Glyma.06G027700	Glyma.06g027700	Glyma.06g027700	Glyma.06g027700	Glyma.06g027700	Glyma.06g027700	Glyma.06g027700	Glyma.06G027700	Glyma.16g095900	Glyma.16g095900	Glyma.16G095900	Glyma.12g039400	Glyma.12g039400	Glyma.06G014800	Glyma.12G039400	Glyma.06g014800	Glyma.14g085600	Glyma.14g085600					Glyma.04G028300	Glyma.06g273000	Glyma.05g096800	Glyma.08g116400	Glyma.04g014800	Glyma.04g027600	Glyma.05g096800	Glyma.04g041500	Glyma.06g273900	Glyma.04g014800
Glyma.04G027600	Glyma.06G014700	Glyma.10G120700	Glyma.11G113500	Glyma.04G027600	Glyma.06G273200	Glyma.06g273200	Glyma.06G273200	Glyma.06G273200	Glyma.06G273900	Glyma.11g113500	Glyma.11g113500	Glyma.11g113500	Glyma.11g113500	Glyma.11g113500	Glyma.11g113500	Glyma.11G113500	Glyma.17g168300	Glyma.17g168300	Glyma.17G168300	Glyma.14g216300	Glyma.14g216300	Glyma.15G083400	Glyma.14G216300								Glyma.04g041500	Glyma.06g273200	Glyma.05g158600	Glyma.08g116300	Glyma.05g096800	Glyma.11g113500	Glyma.17g168300	Glyma.17g239000
Glyma.04G028300	Glyma.06G014800	Glyma.14G085600	Glyma.12G039400	Glyma.04G028300	Glyma.06G273500	Glyma.06g273500	Glyma.06G273500	Glyma.06G273500	Glyma.08G116900	Glyma.12g039400	Glyma.12g039400	Glyma.12g039400	Glyma.12g039400	Glyma.12g039400	Glyma.12g039400	Glyma.12G039400	Glyma.17g239000	Glyma.17g239000	Glyma.17G239000	Glyma.17g254900	Glyma.17g254900	Glyma.16G107200	Glyma.17G254900								Glyma.04g190700	Glyma.06g273500	Glyma.06g027700	Glyma.05g158600	Glyma.17g168300	Glyma.12g039400	Glyma.16g095900	Glyma.14g085800
Glyma.04g041500	Glyma.14G085800	Glyma.14G085800	Glyma.14G216300	Glyma.04g041500	Glyma.06G273600	Glyma.06g273600	Glyma.06G273600	Glyma.06G273600	Glyma.10G120700	Glyma.14g085800	Glyma.14g085800	Glyma.14g085800	Glyma.14g085800	Glyma.14g085800	Glyma.14g085800	Glyma.14G085800															Glyma.05g096800	Glyma.06g273600	Glyma.06g273900	Glyma.08g116900	Glyma.16g095900	Glyma.15g083400	Glyma.04g041500
Glyma.04g190700	Glyma.16G095900	Glyma.16G095900	Glyma.17G254900	Glyma.04g190700	Glyma.06G273700	Glyma.06g273700	Glyma.06G273700	Glyma.06G273700	Glyma.11G113500	Glyma.14g216300	Glyma.14g216300	Glyma.14g216300	Glyma.14g216300	Glyma.14g216300	Glyma.14g216300	Glyma.14G216300															Glyma.05g158600	Glyma.06g273700	Glyma.06g281400	Glyma.10g120700	Glyma.04g041500	Glyma.16g107200	Glyma.17g239000
Glyma.05g096800	Glyma.17G168300	Glyma.17G168300	Glyma.19G223300	Glyma.05g096800	Glyma.06G273800	Glyma.06g273800	Glyma.06G273800	Glyma.06G273800	Glyma.12G039400	Glyma.16g095900	Glyma.16g095900	Glyma.16g095900	Glyma.16g095900	Glyma.16g095900	Glyma.16g095900	Glyma.16G095900															Glyma.06g027700	Glyma.06g273800	Glyma.08g116300	Glyma.14g085600	Glyma.17g239000		Glyma.14g085800
Glyma.05g158600	Glyma.17G239000	Glyma.17G239000		Glyma.05g158600	Glyma.06G274100	Glyma.06g274100	Glyma.06G274100	Glyma.06G274100	Glyma.14G085600	Glyma.17g168300	Glyma.17g168300	Glyma.17g168300	Glyma.17g168300	Glyma.17g168300	Glyma.17g168300	Glyma.17G168300															Glyma.06g174800	Glyma.06g274100	Glyma.08g116400	Glyma.06g273900	Glyma.14g085800
Glyma.06g014700				Glyma.06g014700	Glyma.06G275300	Glyma.06g275300	Glyma.06G275300	Glyma.06G275300	Glyma.14G085800	Glyma.17g239000	Glyma.17g239000	Glyma.17g239000	Glyma.17g239000	Glyma.17g239000	Glyma.17g239000	Glyma.17G239000															Glyma.06G272600	Glyma.06g275300	Glyma.08g116900
Glyma.06g014800				Glyma.06g014800	Glyma.06G278000	Glyma.06g278000	Glyma.06G278000	Glyma.06G278000	Glyma.14G216300	Glyma.17g254900	Glyma.17g254900	Glyma.17g254900	Glyma.17g254900	Glyma.17g254900	Glyma.17g254900	Glyma.17G254900															Glyma.06G272800	Glyma.06g278000	Glyma.10g120700
Glyma.06g027700				Glyma.06g027700	Glyma.06G278200	Glyma.06g278200	Glyma.06G278200	Glyma.06G278200	Glyma.16G095900	Glyma.18g084200	Glyma.18g084200	Glyma.18g084200	Glyma.18g084200	Glyma.18g084200																	Glyma.06G272900	Glyma.06g278200	Glyma.11g113500
Glyma.06g174800				Glyma.06g174800	Glyma.06G279100	Glyma.06g279100	Glyma.06G279100	Glyma.06G279100	Glyma.17G168300																						Glyma.06G273000	Glyma.06g279100	Glyma.12g039400
Glyma.06G272600				Glyma.06G272600	Glyma.06G279200	Glyma.06g279200	Glyma.06G279200	Glyma.06G279200	Glyma.17G239000																						Glyma.06G273200	Glyma.06g279200	Glyma.13g229100
Glyma.06G272800				Glyma.06G272800	Glyma.06G279900	Glyma.06g279900	Glyma.06G279900	Glyma.06G279900	Glyma.17G254900																						Glyma.06g273400	Glyma.06g279900	Glyma.14g216300
Glyma.06G272900				Glyma.06G272900	Glyma.06G280100	Glyma.06g280100	Glyma.06G280100	Glyma.06G280100	Glyma.18G084200																						Glyma.06G273500	Glyma.06g280100	Glyma.15g082200
Glyma.06G273000				Glyma.06G273000	Glyma.06G283000	Glyma.06g283000	Glyma.06G283000	Glyma.06G283000																							Glyma.06G273600	Glyma.06g283000	Glyma.17g168300
Glyma.06G273200				Glyma.06G273200	Glyma.06G283100	Glyma.06g283100	Glyma.06G283100	Glyma.06G283100																							Glyma.06G273700	Glyma.06g283100	Glyma.17g254900
Glyma.06g273400				Glyma.06g273400	Glyma.07G205300	Glyma.07g205300	Glyma.07G205300	Glyma.07G205300																							Glyma.06G273800	Glyma.07g205300	Glyma.18g084200
Glyma.06G273500				Glyma.06G273500	Glyma.11G144900	Glyma.11g144900	Glyma.11G144900	Glyma.11G144900																							Glyma.06G273900	Glyma.11g144900	Glyma.19g223300
Glyma.06G273600				Glyma.06G273600	Glyma.12G077100	Glyma.12g077100	Glyma.12G077100	Glyma.12G077100																							Glyma.06g274100	Glyma.12g077100
Glyma.06G273700				Glyma.06G273700	Glyma.12G077200	Glyma.12g077200	Glyma.12G077200	Glyma.12G077200																							Glyma.06G275100	Glyma.12g077200
Glyma.06G273800				Glyma.06G273800	Glyma.12G123500	Glyma.12g123500	Glyma.12G123500	Glyma.12G123500																							Glyma.06G275200	Glyma.12g123500
Glyma.06G273900				Glyma.06G273900	Glyma.12G123600	Glyma.12g123600	Glyma.12G123600	Glyma.12G123600																							Glyma.06G275300	Glyma.12g123600
Glyma.06g274100				Glyma.06g274100	Glyma.12G127200	Glyma.12g127200	Glyma.12G127200	Glyma.12G127200																							Glyma.06G278000	Glyma.12g127200
Glyma.06G275100				Glyma.06G275100	Glyma.12G127300	Glyma.12g127300	Glyma.12G127300	Glyma.12G127300																							Glyma.06G278200	Glyma.12g127300
Glyma.06G275200				Glyma.06G275200	Glyma.12G130500	Glyma.12g130500	Glyma.12G130500	Glyma.12G130500																							Glyma.06G279100	Glyma.12g130500
Glyma.06G275300				Glyma.06G275300	Glyma.12G130600	Glyma.12g130600	Glyma.12G130600	Glyma.12G130600																							Glyma.06G279200	Glyma.12g130600
Glyma.06G278000				Glyma.06G278000	Glyma.12G131200	Glyma.12g131200	Glyma.12G131200	Glyma.12G131200																							Glyma.06G279900	Glyma.12g131200
Glyma.06G278200				Glyma.06G278200	Glyma.12G131500	Glyma.12g131500	Glyma.12G131500	Glyma.12G131500																							Glyma.06G280100	Glyma.12g131500
Glyma.06G279100				Glyma.06G279100	Glyma.15G225000	Glyma.15g225000	Glyma.15G225000	Glyma.15G225000																							Glyma.06G280900	Glyma.15g225000
Glyma.06G279200				Glyma.06G279200	Glyma.18G084200	Glyma.U044800	Glyma.U044800	Glyma.U044800																							Glyma.06G281400	Glyma.U044800
Glyma.06G279900				Glyma.06G279900	Glyma.U044800																										Glyma.06g283000
Glyma.06G280100				Glyma.06G280100																											Glyma.06G283100
Glyma.06G280900				Glyma.06G280900																											Glyma.07G174700
Glyma.06G281400				Glyma.06G281400																											Glyma.07G205300
Glyma.06g283000				Glyma.06g283000																											Glyma.08g116300
Glyma.06G283100				Glyma.06G283100																											Glyma.08G116400
Glyma.07G174700				Glyma.07G174700																											Glyma.08g116900
Glyma.07G205300				Glyma.07G205300																											Glyma.09g069800
Glyma.07g205400				Glyma.07g205400																											Glyma.10G120700
Glyma.08g116300				Glyma.08g116300																											Glyma.10g207100
Glyma.08G116400				Glyma.08G116400																											Glyma.11g113500
Glyma.08g116900				Glyma.08g116900																											Glyma.11g144900
Glyma.09g069800				Glyma.09g069800																											Glyma.12g039400
Glyma.10G120700				Glyma.10G120700																											Glyma.12G077100
Glyma.10g207100				Glyma.10g207100																											Glyma.12g077200
Glyma.11g113500				Glyma.11g113500																											Glyma.12G120900
Glyma.11g144900				Glyma.11g144900																											Glyma.12g123500
Glyma.12g039400				Glyma.12g039400																											Glyma.12g123600
Glyma.12G077100				Glyma.12G077100																											Glyma.12G125100
Glyma.12g077200				Glyma.12g077200																											Glyma.12g127200
Glyma.12G120900				Glyma.12G120900																											Glyma.12G127300
Glyma.12g123500				Glyma.12g123500																											Glyma.12G130300
Glyma.12g123600				Glyma.12g123600																											Glyma.12G130500
Glyma.12G125100				Glyma.12G125100																											Glyma.12G130600
Glyma.12g127200				Glyma.12g127200																											Glyma.12G130700
Glyma.12G127300				Glyma.12G127300																											Glyma.12G131100
Glyma.12G130300				Glyma.12G130300																											Glyma.12G131200
Glyma.12G130500				Glyma.12G130500																											Glyma.12g131300
Glyma.12G130600				Glyma.12G130600																											Glyma.12G131400
Glyma.12G130700				Glyma.12G130700																											Glyma.12g131500
Glyma.12G131100				Glyma.12G131100																											Glyma.12g208200
Glyma.12G131200				Glyma.12G131200																											Glyma.13g229100
Glyma.12g131300				Glyma.12g131300																											Glyma.13g292900
Glyma.12G131400				Glyma.12G131400																											Glyma.14G085600
Glyma.12g131500				Glyma.12g131500																											Glyma.14g085800
Glyma.12g208200				Glyma.12g208200																											Glyma.14g216300
Glyma.13g229100				Glyma.13g229100																											Glyma.15G082200
Glyma.13g292900				Glyma.13g292900																											Glyma.15g083400
Glyma.14G085600				Glyma.14G085600																											Glyma.15g177800
Glyma.14g085800				Glyma.14g085800																											Glyma.15G225000
Glyma.14g216300				Glyma.14g216300																											Glyma.16G095900
Glyma.15G082200				Glyma.15G082200																											Glyma.16G107200
Glyma.15g083400				Glyma.15g083400																											Glyma.17G049000
Glyma.15g177800				Glyma.15g177800																											Glyma.17G126300
Glyma.15G225000				Glyma.15G225000																											Glyma.17g168300
Glyma.16G095900				Glyma.16G095900																											Glyma.17g239000
Glyma.16G107200				Glyma.16G107200																											Glyma.17g254900
Glyma.17G049000				Glyma.17G049000																											Glyma.18G084200
Glyma.17G126300				Glyma.17G126300																											Glyma.18G129500
Glyma.17g168300				Glyma.17g168300																											Glyma.19g223300
Glyma.17g239000				Glyma.17g239000																											Glyma.20g183700
Glyma.17g254900				Glyma.17g254900																											Glyma.U035900
Glyma.18G084200				Glyma.18G084200																											Glyma.U044800
Glyma.18G129500				Glyma.18G129500																											Glyma.U045200
Glyma.19g223300				Glyma.19g223300
Glyma.20g183700				Glyma.20g183700
Glyma.U035900				Glyma.U035900
Glyma.U044800				Glyma.U044800
Glyma.U045200				Glyma.U045200
