# Supplementary material for: Genome-wide survey of soybean papain-like cysteine proteases and their expression analysis in root nodule symbiosis
Source: BMC Plant Biol. 2020 Nov 12;20:517. doi: 10.1186/s12870-020-02725-5 (PMC7659060; doi:10.1186/s12870-020-02725-5)
Supplement: Supplementary file 4 — Additional file 4: Table S4. Primers for qPCR analysis of the 28 selected GmPLCPs. [file 12870_2020_2725_MOESM4_ESM.xlsx]

## Sheet: Sheet1
		Table S4 Primers for qPCR analysis of the 28 selected GmPLCPs.
		Gene	Forward primer	Tm-F	Reverse primer	Tm-R	Amplicon length	PCR efficiency
		QACT	5'-ATCTTGACTGAGCGTGGTTATTCC-3'	56.8	5'-GCTGGTCCTGGCTGTCTCC-3'	61.9	127	0.891225
		Ubiquitin	5'-GCTCGTTGTGTAATGTTGG-3'	51.4	5'-CGTAGGTGGGATATTAGAGT-3'	49.9	143	1.00114
		ELF1b	5'-GTTGAAAAGCCAGGGGACA-3'	55.6	5'-TCTTACCCCTTGAGCGTGG-3'	57.3	102	0.867157
		G6PD	5'-ACTCCTTGATACCGTTGTCCAT-3'	55.6	5'-GTTTGTTATCCGCCTACAGCCT-3'	57.4	123	0.9447
		Glyma.03G226300	5'-TCTCTTTCTCTGTCCCACACC-3'	56.4	5'-TTGAGAGGTGGGACTCTGGG-3'	59.2	67	1.19951
		Glyma.04G014700	5'-TTCATTCCCATTCTTTTGTCTGAA-3'	51.7	5'-GGACATTCGCTCAAGGGAATAATG-3'	55.9	116	1.12022
		Glyma.04G014800	5'-TCATTCCCTCTATCGCTTACTACA -3'	54.3	5'-GGAAAAGCTGAAATAGGCCGAC-3'	56.5	91	1.11296
		Glyma.04G027600	5'-AACATGGTAGGGGCACCAGT-3'	59.2	5'-ATGGGCTTAGCAGTTTCCTCC-3'	57.4	85	1.1559
		Glyma.04G028300	5'-CGAGTAGCCGATTAGGGTTCA-3'	56.5	5'-CGTGCATTCCCCTACTGGTT-3'	57.8	135	0.929375
		Glyma.04G041500	5'-ACCCACCGGGAATTTACAGG-3'	57.6	5'-ATCAACCAACATAAAGAGAGTG-3'	49.4	119	0.953436
		Glyma.04G190700	5'-TCACCTCAAGGATGATCCGC-3'	57.3	5'-AGGATGTAGTTCCTTGGTTGCAT-3'	56	163	1.18484
		Glyma.05G096800	5'-TTCACATCACCAACAACAACC-3'	53.2	5'-GGTGTATATCATGGTCATTG-3'	47.2	193	1.05807
		Glyma.06G014700	5'-TCTGCGTATCTTTCCTTCCTTCT-3'	55.2	5'-ATGAAAAAGGGACATTCGCTCA-3'	54.3	147	0.959617
		Glyma.06G014800	5'-CCTGGCCTCTATCACTTGTGT-3'	56.8	5'-CACCGGTGAGTGGTCTCAAT-3'	57.4	199	1.09407
		Glyma.06G027700	5'-TTGAAGAATCTTTTCCTAACCCC-3'	52	5'-ATTTAATGCACGCTTCCCAGAAG-3'	55.6	96	1.15994
		Glyma.06G174800	5'-TCTATGGCCAAGAGTTTCATGC-3'	55	5'-TGCAATCTGGACTCTAGTTGATCT-3'	55	88	0.997285
		Glyma.08G116900	5'-GTGCGTTTGGTAATTCGGGT-3'	56	5'-ACCAAAGCCAACAGGTAGAACT-3'	56.2	77	1.18969
		Glyma.09G069800	5'-TAG AGCGTATTGC TGATGCCAG-3'	57.2	5'-TGAAGCGGGAGCATCAATACA-3'	56.4	229	1.04414
		Glyma.10G207100	5'-TGGTAACTGATGGAGTTGATGAG-3'	53.9	5'-TGGAGGTCCATCTTTTGCCAT-3'	56.5	95	1.04061
		Glyma.11G113500	5'-AGCGGTGCCAAAACAATTAACC-3'	56.5	5'-CTC CCACTCATCG TACAACGAG-3'	57.6	118	1.07062
		Glyma.12G039400	5'-GCGGTGCCAAAACAATTAACC-3'	55.5	5'-TGGCACTGTACGTCAAAGGT-3'	56.6	133	1.16778
		Glyma.12G131200	5'-TGGTGTATGCACGTTGTATCTCT-3'	55.6	5'-GCCGGACTAATCTGACCGAG-3'	58.1	132	1.13497
		Glyma.14G085800	5'-CCTTCACATAAATTTCTCTGTGCC-3'	53.8	5'-ATAGCCAGAATATCGGGCAAATC-3'	54.6	232	0.934322
		Glyma.14G216300	5'-ACTGGGCTAGGGGAGTTTGT-3'	58.6	5'-CTCTGCCAAGTTGCCATAACA-3'	55.4	187	1.00735
		Glyma.15G177800	5'-CCTGGTGACTACCACCTTGTC-3'	57.9	5'-AATTAAAGCGGGGCGCATCA-3'	57.9	234	0.998449
		Glyma.16G095900	5'-GGGAAGAGGAACAAGTGCTCA-3'	57.2	5'-TCGAGGGTCTCGATAATGGAA-3'	54.9	173	0.999887
		Glyma.17G049000	5'-CACCTTGCACGTCATGCTTC-3'	57.4	5'-GTGCGCAGATTTTACACAGCA-3'	56.3	258	1.10731
		Glyma.17G126300	5'-TGCGTAAGGGATTGCTTCGT-3'	56.9	5'-GAAAGACCAGACAGTGGAGGG-3'	57.9	200	1.11841
		Glyma.17G168300	5'-GAATATGTCTGTTGGGCTAT-3'	57.2	5'-ACAGAAGCATAGGGTCTTGGC-3'	57.4	203	1.16195
		Glyma.17G239000	5'-GCTGGAGCCTGGAATTGACTT-3'	57.9	5'-TCAACGAGCATGTCCTACTTCA-3'	55.6	79	1.14041
		Glyma.17G254900	5'-CTGCAACAGGGGAATACTTGC-3'	56.6	5'-GCTAAGCAGAGGAGCACTCAA-3'	57.2	255	0.932625
		Glyma.19G223300	5'-GCCTGTAGTCTGAACCTCTCTG-3'	56.1	5'-AATCAAGCCAAAGCATCATCAGC-3'	57.2	187	1.15742
