# Supplementary material for: Genome-wide survey of soybean papain-like cysteine proteases and their expression analysis in root nodule symbiosis
Source: BMC Plant Biol. 2020 Nov 12;20:517. doi: 10.1186/s12870-020-02725-5 (PMC7659060; doi:10.1186/s12870-020-02725-5)
Supplement: Supplementary file 5 — Additional file 5: Table S5. Primers for Glyma.04G190700-specific RNAi analysis. [file 12870_2020_2725_MOESM5_ESM.xlsx]

## Sheet: Sheet1
		Table S5 Primers for Glyma.04G190700-Specific RNAi analysis.
		Gene	Used for	Forward primer	Reverse primer
		Glyma.04G190700-Sense-F	RNAi	5'-CATGCCATGGTTGCTTCCATACTTGAGC-3'	5'-GGCGCGCCAAGATGGGGAGAGAAG-3'
		Glyma.04G190700-Sense-R	RNAi	5'-TCCCCCGGGTTGCTTCCATACTTGAGC-3'	5'-CGGGATCC AAGATGGGGAGAGAAG-3'
		Glyma.04G190700-Antisense-F	RNAi	5'-CATGCCATGGTAGCAATTTCTCATG-3'	5'-GGCGCGCCTTGTGTACTCCAATATAA-3'
		Glyma.04G190700-Antisense-R	RNAi	5'-TCCCCCGGGTAGCAATTTCTCATG-3'	5'-CGGGATCCTTGTGTACTCCAATATAA-3'
		ENOD40	qPCR	5'-CACTTCCTGATACCCGTGAAA-3'	5'-CGCCACTCAAGAAAGAATGTT-3'
		Nodulin 35	qPCR	5'-CACTTCCTGATACCCGTGAAA-3'	5'-AAAGTAAAGCGGCTTCTGAGG-3'
		Calmodulin	qPCR	5'-TCTCCCAGTCCAAGATCACC-3'	5'-GCCGATATTTTCCCATCTCC-3'
		Lb1	qPCR	5'-CCTCGATACTGGAGAAAGCACC-3'	5'-CAAGTGCGGCATCAATCACC-3'
		Act11	qPCR	5'-GAGCTATGAATTGCCTGATGG-3'	5'-CGTTTCATGAATTCCAGTAGC-3'
		Glyma.04G190700	qPCR	5'-AGGAAGAATGGTGCTGTCACTGG-3'	5'-ACGCCCAACAACTACCACATTG-3'
